# Supplementary material for: Case Report: Rare IKZF1 Gene Fusions Identified in Neonate with Congenital KMT2A-Rearranged Acute Lymphoblastic Leukemia
Source: Genes (Basel). 2023 Jan 19;14(2):264. doi: 10.3390/genes14020264 (PMC9956107; doi:10.3390/genes14020264)
Supplement: Supplementary file 1 [file genes-14-00264-s001.zip]

Archive with 1 entries (1 files):
- genes-2128345-supplementary.pdf
